# Supplementary material for: Evaluation of Oscillatory Flow Conditions for Microalgal CO2 Capture and Biomass Sedimentation Kinetics: Experimental and Mathematical Approach
Source: BioTech (Basel). 2026 May 23;15(2):36. doi: 10.3390/biotech15020036 (PMC13297455; doi:10.3390/biotech15020036)
Supplement: Supplementary file 1 [file biotech-15-00036-s001.zip]

Archive with 1 entries (1 files):
- biotech-4224697-supplementary.pdf
